# Supplementary material for: Molecular classification of human papillomavirus-positive cervical cancers based on immune signature enrichment
Source: Front Public Health. 2022 Sep 20;10:979933. doi: 10.3389/fpubh.2022.979933 (PMC9531689; doi:10.3389/fpubh.2022.979933)
Supplement: Supplementary file 1 [file Table_1.XLSX]

## Sheet: Sheet1
Supplementary Table 1. A summary of the datasets used in this study
Dataset	Cancer type	Sample size	Source
TCGA-CESC	cervical squamous cell carcinoma and endocervical adenocarcinoma(HPV positive)	281	TCGA
SGCX	cervical squamous cell carcinoma(HPV positive)	75	Ref. [1]
GSE29570	Cervical cancer(HPV positive)	45	GEO (GSE29570)
GSE171894	Cervical cancer(HPV positive)	2(3356 cancer cells)	GEO(GSE171894)
References
[1]	Ojesina AI, Lichtenstein L, Freeman SS, et al. Landscape of genomic alterations in cervical carcinomas. Nature. 2014;506(7488):371-375. doi:10.1038/nature12881
