# Supplementary material for: Molecular classification of human papillomavirus-positive cervical cancers based on immune signature enrichment
Source: Front Public Health. 2022 Sep 20;10:979933. doi: 10.3389/fpubh.2022.979933 (PMC9531689; doi:10.3389/fpubh.2022.979933)
Supplement: Supplementary file 2 [file Table_2.XLSX]

## Sheet: immune signatures
Table S2. The marker of immune signatures, pathways, and biological processes
The marker of immune signatures
aDCs	APC co inhibition	APC co stimulation	B cells	CCR	CD8+ T cells	checkpoint	cytolytic activity	DCs	HLA	iDCs	Inflammation-promoting	macrophages	mast cells	MHC class I	neutrophils	NK cells	parainflammation	pDCs	T cell co-inhibition	T cell co-stimulation	T helper cells	Tfh	Th1 cells	Th2 cells	TILs	Treg	Type I IFN reponse	Type II IFN reponse
CD83	C10orf54	CD40	BACH2	CCL16	CD8A	IDO1	PRF1	CCL17	HLA-E	CD1A	CCL5	C11orf45	CMA1	B2M	EVI2B	KLRC1	CXCL10	CLEC4C	BTLA	CD2	CD4	PDCD1	IFNG	PMCH	ITM2C	IL12RB2	DDX4	GPR146
LAMP3	CD274	CD58	BANK1	TPO		LAG3	GZMA	CCL22	HLA-DPB2	CD1E	CD19	CD68	MS4A2	HLA-A	HSD17B11	KLRF1	PLAT	CXCR3	C10orf54	CD226		CXCL13	TBX21	LAIR2	CD38	TMPRSS6	IFIT1	SELP
CCL1	LGALS9	CD70	BLK	TGFBR2		CTLA4		CD209	HLA-C		CD8B	CLEC5A	TPSAB1	TAP1	KDM6B		CCND1	GZMB	CD160	CD27		CXCR5	CTLA4	SMAD2	THEMIS2	CTSC	IFIT2	AHR
	PDCD1LG2	ICOSLG	BTLA	CXCL2		TNFRSF9		CCL13	HLA-J		CXCL10	CYBB			MEGF9		LGMN	IL3RA	CD244	CD28			STAT4	CXCR6	GLYR1	LAPTM4B	IFIT3
	PVRL3	SLAMF1	CD79A	CCL14		ICOS			HLA-DQB1		CXCL13	FUCA1			MNDA		PLAUR	IRF7	CD274	CD40LG			CD38	GATA3	ICOS	TFRC	IRF7
		TNFSF14	CD79B	TGFBR3		CD80			HLA-DQB2		CXCL9	GPNMB			NLRP12		AIM2	IRF8	CTLA4	ICOS			IL12RB2	IL26	F5	RNF145	ISG20
		TNFSF15	FCRL1	IL11RA		PDCD1LG2			HLA-DQA2		GNLY	HS3ST2			PADI4		MMP7	LILRA4	HAVCR2	SLAMF1			LTA		TIGIT	NETO2	MX1
		TNFSF18	FCRL3	CCL11		TIGIT			HLA-DQA1		GZMB	LGMN			SELL		ICAM1	PHEX	LAG3	TNFRSF18			CSF2		KLRD1	ADAT2	MX2
		TNFSF4	HVCN1	IL4I1		CD70			HLA-A		IFNG	MMP9			TRANK1		MX2	PLD4	LAIR1	TNFRSF25					IRF4	CHST2	RSAD2
		TNFSF8	RALGPS2	IL33		TNFSF9			HLA-DMA		IL12A	TM4SF19			VNN3		CXCL9	PTCRA	TIGIT	TNFRSF4					PRKCQ	CTLA4	TNFSF10
		TNFSF9		CXCL12		ICOSLG			HLA-DOB		IL12B						ANXA1			TNFRSF8					FCRL5	NFE2L3
				CXCL10		KIR3DL1			HLA-DRB1		IRF1						TLR2			TNFRSF9					SIRPG	LIMA1
				BMPER		CD86			HLA-H		PRF1						PLA2G2D			TNFSF14					LPXN	IL1R2
				BMP8A		PDCD1			HLA-B		STAT1						ITGA2								IL2RG	ICOS
				CXCL11		LAIR1			HLA-DRB5		TBX21						MX1								CCL5	HSDL2
				IL21R		TNFRSF8			HLA-DOA								HMOX1								LCK	HTATIP2
				IL17B		TNFSF15			HLA-DPB1								CD276								TRAF3IP3	FKBP1A
				TNFRSF9		TNFRSF14			HLA-DRA								TIRAP								CD86	TIGIT
				ILF2		IDO2			HLA-DRB6								IL33								MAL	CCR8
				CX3CR1		CD276			HLA-L								PTGES								LILRB1	LTA
				CCR8		CD40			HLA-F								TNFRSF12A								DOK2	SLC35F2
				TNFSF12		TNFRSF4			HLA-G								SCARB1								CD6	IL21R
				CSF3		TNFSF14			HLA-DMB								CD14								PAG1	AHCYL1
				TNFSF4		HHLA2			HLA-DPA1								BLNK								LAX1	SOCS2
				BMP3		CD244											IFIT3								PLEK	ETV7
				CX3CL1		CD274											RETNLB								PIK3CD	BCL2L1
				BMP5		HAVCR2											IFIT2								SLAMF1	RRAGB
				CXCR2		CD27											ISG15								XCL1	ACSL4
				TNFRSF10D		BTLA											OAS2								GPR171	CHRNA6
				BMP2		LGALS9											REL								XCL2	BATF
				CXCL14		TMIGD2											OAS3								TBX21	LAX1
				CCL28		CD28											CD44								CD2	ADPRH
				CXCL3		CD48											PPARG								CD53	TNFRSF4
				BMP6		TNFRSF25											BST2								KLHL6	ANKRD10
				CCL21		CD40LG											OAS1								SLAMF6	CD274
				CXCL9		ADORA2A											NOX1								CD40	CASP1
				CCL23		VTCN1											PLA2G2A								SIT1	LY75
				IL6		CD160											IFIT1								TNFRSF4	NPTN
				TNFRSF18		CD44											IFITM3								CD79A	SSTR3
				IL17RD		TNFSF18											IL1RN								CD247	GRSF1
				IL17D		TNFRSF18																			LCP2	CSF2RB
				IL27		BTNL2																			CD3D	TMEM184C
				CCL7		C10orf54																			CD27	NDFIP2
				IL1R1		CD200R1																			SH2D1A	ZBTB38
				CXCR4		TNFSF4																			FYB	ERI1
				CXCR2P1		CD200																			ARHGAP30	TRAF3
				TGFB1I1		NRP1																			ACAP1	NAB1
				IFNGR1																					CST7	HS3ST3B1
				IL9R																					CD3G	LAYN
				IL1RAPL1																					IL2RB	JAK1
				IL11																					CD3E	VDR
				CSF1																					FCRL3	LEPROT
				IL20RA																					CORO1A	GCNT1
				IL25																					ITK	PTPRJ
				TNFRSF4																					TCL1A	IKZF2
				IL18																					CYBB	CSF1
				ILF3																					CSF2RB	ENTPD1
				CCL20																					IKZF1	TNFRSF18
				TNFRSF12A																					NCF4	METTL7A
				IL6ST																					DOCK2	KSR1
				CXCL13																					CCR2	SSH1
				IL12B																					PTPRC	CADM1
				TNFRSF8																					PLAC8	IL1R1
				IL6R																					NCKAP1L	ACP5
				BMPR2																					IL7R	CHST7
				IFNE																					43349	THADA
				IL1RAPL2																					CD28	CD177
				IL3RA																					STAT4	NFAT5
				BMP4																					CD8A	ZNF282
				CCL24																					LY9	MAGEH1
				TNFSF13B																					CD48
				CCR4																					HCST
				IL2RA																					PTPRCAP
				IL32																					SASH3
				TNFRSF10C																					ARHGAP25
				IL22RA1																					LAT
				BMPR1A																					TRAT1
				CXCR5																					IL10RA
				CXCR3																					PAX5
				IFNA8																					CCR7
				IL17REL																					DOCK11
				IFNB1																					PARVG
				IFNAR1																					SPNS1
				TNFRSF1B																					CD52
				CCL17																					HCLS1
				IFNL1																					ARHGAP9
				IL16																					GIMAP6
				IL1RL1																					PRKCB
				ILK																					MS4A1
				CCL25																					GPR18
				ILDR2																					TBC1D10C
				CXCR1																					GVINP1
				IL36RN																					P2RY8
				IL34																					EVI2B
				TGFB1																					VAMP5
				IFNG																					KLRK1
				IL19																					SELL
				ILKAP																					MPEG1
				BMP2K																					MS4A6A
				CCR10																					ARHGAP15
				ILDR1																					MFNG
				EPO																					GZMK
				CCR7																					SELPLG
				IL17C																					TARP
				IL23A																					GIMAP7
				CCR5																					FAM65B
				IL7																					INPP5D
				EPOR																					ITGA4
				CCL13																					MZB1
				IL2RG																					GPSM3
				IL31RA																					STK10
				TNFAIP6																					CLEC2D
				IFNL2																					IL16
				BMP1																					NLRC3
				IL12RB1																					GIMAP5
				TNFAIP8																					GIMAP4
				IL4R																					IFFO1
				TNFRSF6B																					CFH
				TNFAIP8L1																					PVRIG
				TNFRSF10B																					CFHR1
				IFNL3
				CCL5
				CXCL6
				CXCL1
				CCR3
				TNFSF11
				CSF1R
				IL21
				IL1RAP
				IL12RB2
				CCL1
				IL17RA
				CCR1
				IL1RN
				TNFRSF11B
				TNFRSF14
				IL13
				IL2RB
				BMP8B
				CCL2
				IL24
				IL18RAP
				TGFBI
				TNFSF10
				TNFRSF11A
				CXCL5
				IL5RA
				TNFSF9
				IL1RL2
				TNFRSF13C
				IL36G
				IL15RA
				TNFRSF21
				CXCL8
				IL22RA2
				TNFAIP8L2
				IL18R1
				IFNLR1
				CXCR6
				CCL3L3
				TNFRSF1A
				IL17RE
				IFNGR2
				IL17RC
				TNFAIP8L3
				ILVBL
				TGFBRAP1
				CCL4L1
				CSF2RA
				CCRN4L
				CCL26
				TNFAIP1
				CCRL2
				IFNA10
				TNFRSF17
				IFNA13
				IL20
				IL18BP
				CCL3L1
				TNFSF12-TNFSF13
				IL5
				IL23R
				IL26
				TNF
				TGFA
				CSF2
				IL1F10
				CXCL17
				TNFSF13
				IFNA4
				IL37
				IL12A
				IL7R
				IFNA1
				IL1A
				IL4
				IL2
				CCL22
				CSF3R
				IL10
				IFNK
				TGFB2
				IL1R2
				IL1B
				IL17F
				IL27RA
				IL15
				TNFSF8
				IL36B
				XCL1
				CXCL16
				TNFRSF19
				IL3
				CCL3
				IFNA2
				BMPR1B
				IFNA21
				TNFSF18
				CCL8
				IL17RB
				TNFRSF25
				IL22
				IL10RB
				IFNAR2
				CCL18
				IFNA16
				CSF2RB
				IL36A
				TNFAIP3
				IL13RA2
				IL13RA1
				CCR9
				TNFRSF10A
				IFNA7
				IFNW1
				XCL2
				TNFSF14
				CCR2
				BMP15
				BMP10
				CCL15-CCL14
				TGFBR1
				IFNA5
				BMP7
				IFNA14
				IL20RB
				IL10RA
				IFNA17
				CCR6
				TGFB3
				CCL15
				CCL4
				CCL27
				TNFRSF13B
				TNFAIP2
				IL31
				IL17A
				TNFSF15
				CCL19
				IFNA6
				IL9

## Sheet: biological processes
The marker of biological processes
proliferation	stem_cell_associated2
MKI67	DNMT3B
	PFAS
	XRCC5
	HAUS6
	TET1
	IGF2BP1
	PLAA
	TEX10
	MSH6
	DLGAP5
	MTREX
	SOHLH2
	RRAS2
	PAICS
	CPSF3
	LIN28B
	IPO5
	BMPR1A
	ZNF788P
	ASCC3
	FANCB
	HMGA2
	TRIM24
	ORC1
	HDAC2
	HESX1
	INHBE
	MIS18A
	DCUN1D5
	MRPL3
	CENPH
	MYCN
	HAUS1
	GDF3
	TBCE
	RIOK2
	BCKDHB
	RAD1
	NREP
	ADH5
	PLRG1
	ROR1
	RAB3B
	DIAPH3
	GNL2
	FGF2
	NMNAT2
	KIF20A
	CENPI
	DDX1
	XXYLT1
	GPR176
	BBS9
	RTRAF
	BOD1
	CDC123
	SNRPD3
	FAM118B
	DPH3
	EIF2B3
	RPF2
	APLP1
	DACT1
	PDHB
	C14orf119
	DTD1
	SAMM50
	CCL26
	MED20
	UTP6
	RARS2
	ARMCX2
	RARS
	MTHFD2
	DHX15
	HTR7
	MTHFD1L
	ARMC9
	XPOT
	IARS
	HDX
	ACTRT3
	ERCC2
	TBC1D16
	GARS
	KIF7
	UBE2K
	SLC25A3
	ICMT
	UGGT2
	ATP11C
	SLC24A1
	EIF2AK4
	GPX8
	ALX1
	OSTC
	TRPC4
	HAS2
	FZD2
	TRNT1
	MMADHC
	SNX8
	CDH6
	HAT1
	SEC11A
	DIMT1
	TM2D2
	FST
	GBE1

## Sheet:  pathways
The marker of pathways
Base Excision Repair (BER)	Nucleotide Excision Repair (NER, including TC-NER and GC-NER))	Mismatch Repair (MMR)	Fanconi Anemia (FA)	Homologous Recomination (HR)	Non-homologous End Joining (NHEJ)	Direct Repair (DR)	Translesion Synthesis (TLS)	Damage Sensor etc.	Apoptosis	calcium signaling	MAPK signaling	Wnt signaling pathways	Antigen processing and presentation	PD-L1 expression pathway in cancer	Apoptosis	JAK-STAT signaling pathway
PARP1	CUL5	EXO1	FANCA	MRE11A	LIG4	ALKBH2	POLN	ATM	TNFSF10	SLC8A1	CACNA1A	PORCN	IFNG	MAPK1	TNFSF10	IL2
POLB	ERCC1	MLH1	FANCB	NBN	NHEJ1	ALKBH3	POLQ	ATR	TNFRSF10A	SLC8A2	CACNA1B	WNT1	TNF	EGF	TNFRSF10A	IL3
APEX1	ERCC2	MLH3	FANCC	RAD50	POLL	MGMT	REV1	ATRIP	TNFRSF10B	SLC8A3	CACNA1C	WNT2	PSME1	EGFR	TNFRSF10B	IL4
APEX2	ERCC4	MSH2	FANCD2	TP53BP1	POLM		REV3L	CHEK1	FASLG	ATP2B1	CACNA1D	WNT2B	PSME2	HIF1A	FASLG	IL5
FEN1	ERCC5	MSH3	FANCI	XRCC2	PRKDC		SHPRH	CHEK2	FAS	ATP2B3	CACNA1E	WNT3	PSME3	HRAS	FAS	IL6
TDG	ERCC6	MSH6	FANCL	XRCC3	XRCC4			MDC1	FADD	ATP2B4	CACNA1F	WNT3A	HSPA8	RAF1	FADD	IL7
TDP1	POLE	PMS1	FANCM	BARD1	XRCC5			RNMT	TNF	ATP2B2	CACNA1G	WNT4	HSPA1A	MAP2K1	TNF	IL9
UNG	POLE3	PMS2	UBE2T	BLM	XRCC6			TOPBP1	TNFRSF1A	CHRM1	CACNA1H	WNT5A	HSPA2	FOS	TNFRSF1A	IL10
	XPA			BRCA1				TREX1	TRADD	CHRM3	CACNA1I	WNT5B	HSPA1L	PTEN	TRADD	IL11
	XPC			BRCA2					CFLAR	CHRM5	CACNA1S	WNT6	HSPA1B	ALK	CFLAR	IL12A
				BRIP1					CASP8	ADORA2A	CACNA2D1	WNT7A	HSPA6	PIK3CA	CASP8	IL12B
				EME1					CASP10	ADORA2B	CACNA2D2	WNT7B	HSPA4	AKT3	CASP10	IL13
				GEN1					CASP6	ADRB1	CACNA2D3	WNT8A	HSP90AA1	MTOR	CASP6	IL15
				MUS81					CASP3	ADRB2	CACNA2D4	WNT8B	HSP90AB1	RPS6KB1	CASP3	IL17D
				PALB2					CASP7	ADRB3	CACNB1	WNT9A	HLA-A	CHUK	CASP7	IL19
				RAD51					BID	DRD1	CACNB2	WNT9B	HLA-B	IFNG	BID	IL20
				RAD52					BAX	DRD5	CACNB3	WNT10B	HLA-C	IFNGR1	BAX	IL21
				RBBP8					BAK1	HRH2	CACNB4	WNT10A	HLA-F	JAK1	BAK1	IL22
				SHFM1					DIABLO	HTR4	CACNG1	WNT11	HLA-G	STAT1	DIABLO	IL23A
				SLX1A					SEPTIN4	HTR5A	CACNG2	WNT16	HLA-E	TIRAP	SEPTIN4	IL24
				TOP3A					HTRA2	HTR6	CACNG3	CER1	HSPA5	TRAF6	HTRA2	IFNA1
									CYCS	HTR7	CACNG4	NOTUM	CANX	NFATC1	CYCS	IFNA2
									APAF1	GNAS	CACNG5	WIF1	B2M	TLR9	APAF1	IFNA4
									CASP9	GNAL	CACNG6	SERPINF1	PDIA3	TICAM2	CASP9	IFNA5
									PRF1	ADCY1	CACNG7	SOST	CALR	NFKBIA	PRF1	IFNA6
									GZMB	ADCY2	CACNG8	DKK1	TAPBP	NFKB1	GZMB	IFNA7
									TUBA1B	ADCY3	PRKACA	DKK2	TAP1	CD274	TUBA1B	IFNA8
									TUBA4A	ADCY4	PRKACB	DKK4	TAP2	MYD88	TUBA4A	IFNA10
									TUBA3C	ADCY7	PRKACG	SFRP1	CD8A	TICAM1	TUBA3C	IFNA13
									TUBA1A	ADCY8	PRKCA	SFRP2	CD8B	ERK	TUBA1A	IFNA14
									TUBA1C	ADCY9	PRKCB	FRZB	CD8B2	ERK-2	TUBA1C	IFNA16
									TUBA8	PRKACA	PRKCG	SFRP4	KIR3DL2	ERK2	TUBA8	IFNA17
									TUBA3E	PRKACB	GNA12	SFRP5	KIR3DL1	ERT1	TUBA3E	IFNA21
									TUBA3D	PRKACG	GNG12	RSPO1	KIR3DL3	MAPK2	TUBA3D	IFNB1
									TUBAL3	PLN	PPP3CA	RSPO2	KIR2DL2	NS13	TUBAL3	IFNG
									MCL1	ATP2A1	PPP3CB	RSPO3	KIR2DL1	P42MAPK	MCL1	IFNE
									ACTG1	ATP2A3	PPP3CC	RSPO4	KIR2DL3	PRKM1	ACTG1	IFNK
									ACTB	ATP2A2	PPP3R1	LGR4	KIR2DL4	PRKM2	ACTB	IFNL1
									SPTA1	HRC	PPP3R2	LGR5	KIR2DL5A	p38	SPTA1	IFNL2
									SPTAN1	STIM1	RASGRF1	LGR6	KLRC1	p40	SPTAN1	IFNL3
									LMNA	STIM2	RASGRF2	RNF43	KLRC2	p41	LMNA	IFNW1
									LMNB1	ORAI1	RASGRP1	ZNRF3	KLRC3	p41mapk	LMNB1	OSM
									LMNB2	ORAI2	RASGRP2	FZD1	KLRC4	p42-MAPK	LMNB2	LIF
									PARP1	ORAI3	RASGRP3	FZD7	KLRD1	HOMG4	PARP1	TSLP
									PARP2	CACNA1C	RASGRP4	FZD2	KIR2DS1	URG	PARP2	CTF1
									PARP3	CACNA1D	RAPGEF2	FZD3	KIR2DS3	ERBB	PARP3	CSF2
									PARP4	CACNA1F	NF1	FZD4	KIR2DS4	ERBB1	PARP4	CNTF
									DFFA	CACNA1S	RASA1	FZD5	KIR2DS5	ERRP	DFFA	CSF3
									DFFB	CACNA1A	RASA2	FZD8	KIR2DS2	HER1	DFFB	EPO
									ENDOG	CACNA1B	RAP1A	FZD6	IFI30	NISBD2	ENDOG	GH1
									AIFM1	CACNA1E	RAP1B	FZD10	LGMN	PIG61	AIFM1	GH2
									ERN1	CACNA1G	EGF	FZD9	CTSB	mENA	ERN1	CSH1
									TRAF2	CACNA1H	TGFA	LRP5	HLA-DMA	HIF-1-alpha	TRAF2	CSH2
									ITPR1	CACNA1I	EREG	LRP6	HLA-DMB	HIF-1A	ITPR1	LEP
									ITPR2	CHRNA7	AREG	BAMBI	HLA-DOA	HIF-1alpha	ITPR2	THPO
									ITPR3	P2RX1	FGF1	CSNK1E	HLA-DOB	HIF1	ITPR3	PRL
									CAPN1	P2RX2	FGF2	TPTEP2-CSNK1E	HLA-DPA1	HIF1-ALPHA	CAPN1	EGF
									CAPN2	P2RX3	FGF3	DVL3	HLA-DPB1	MOP1	CAPN2	PDGFA
									CASP12	P2RX4	FGF4	DVL2	HLA-DQA1	PASD8	CASP12	PDGFB
									EIF2AK3	P2RX5	FGF17	DVL1	HLA-DQA2	bHLHe78	EIF2AK3	IL2RA
									EIF2S1	P2RX7	FGF6	FRAT1	HLA-DQB1	C-BAS/HAS	EIF2S1	IL2RB
									ATF4	P2RX6	FGF7	FRAT2	HLA-DRA	C-H-RAS	ATF4	IL2RG
									DDIT3	GRIN1	FGF8	CSNK2A1	HLA-DRB1	C-HA-RAS1	DDIT3	IL3RA
									CTSB	GRIN2A	FGF9	CSNK2A2	HLA-DRB3	CTLO	CTSB	IL4R
									CTSC	GRIN2C	FGF10	CSNK2A3	HLA-DRB4	H-RASIDX	CTSC	IL5RA
									CTSD	GRIN2D	FGF16	CSNK2B	HLA-DRB5	HAMSV	CTSD	IL6R
									CTSF	RYR1	FGF5	NKD1	CD74	HRAS1	CTSF	IL7R
									CTSH	RYR2	FGF18	NKD2	CTSL	RASH1	CTSH	IL9R
									CTSK	RYR3	FGF20	CXXC4	CTSS	p21ras	CTSK	IL10RA
									CTSL	TRDN	FGF22	SENP2	CD4	CMD1NN	CTSL	IL10RB
									CTSO	CASQ1	FGF19	GSK3B	CIITA	CRAF	CTSO	IL11RA
									CTSS	CASQ2	FGF21	CTNNB1	RFX5	NS5	CTSS	IL12RB1
									CTSV	ASPH	FGF23	AXIN1	RFXANK	Raf-1	CTSV	IL12RB2
									CTSW	CYSLTR1	NGF	AXIN2	RFXAP	c-Raf	CTSW	IL13RA1
									CTSZ	CYSLTR2	BDNF	APC	CREB1	CFC3	CTSZ	IL13RA2
									BIRC2	CHRM2	NTF3	APC2	NFYA	MAPKK1	BIRC2	IL15RA
									BIRC3	ADRA1A	NTF4	CSNK1A1L	NFYB	MEK1	BIRC3	IL20RA
									XIAP	ADRA1B	INS	CSNK1A1	NFYC	MEL	XIAP	IL20RB
									BIRC5	ADRA1D	IGF1	TCF7		MKK1	BIRC5	IL21R
									BCL2L11	AGTR1	IGF2	TCF7L1		PRKMK1	BCL2L11	IL22RA1
									BCL2L1	EDNRA	PDGFA	TCF7L2		AP-1	BCL2L1	IL22RA2
									BCL2	EDNRB	PDGFB	LEF1		C-FOS	BCL2	IL23R
									DAXX	F2R	PDGFC	CTNNBIP1		p55	DAXX	IL27RA
									RIPK1	GRM1	PDGFD	CBY1		10q23del	RIPK1	IL6ST
									DAB2IP	GRM5	CSF1	CHD8		BZS	DAB2IP	IFNAR1
									MAP3K5	GRPR	KITLG	SOX17		CWS1	MAP3K5	IFNAR2
									MAPK8	HRH1	FLT3LG	CTBP1		DEC	MAPK8	IFNGR1
									MAPK10	HTR2A	VEGFA	CTBP2		GLM2	MAPK10	IFNGR2
									MAPK9	HTR2B	VEGFB	TLE7		MHAM	MAPK9	IFNLR1
									BAD	HTR2C	PGF	TLE1		MMAC1	BAD	OSMR
									JUN	LHCGR	VEGFC	TLE2		PTEN1	JUN	LIFR
									FOS	NTSR1	VEGFD	TLE3		PTENbeta	FOS	CRLF2
									TP53	OXTR	HGF	TLE4		TEP1	TP53	CNTFR
									HRK	AVPR1A	ANGPT1	TLE6		FRAP2	HRK	CSF2RA
									MAP3K14	AVPR1B	ANGPT2	CTNND2		RAFT1	MAP3K14	CSF2RB
									CHUK	LTB4R2	ANGPT4	CREBBP		RAPT1	CHUK	CSF3R
									IKBKB	PTAFR	EFNA1	EP300		SKS	IKBKB	EPOR
									IKBKG	PTGER1	EFNA2	RUVBL1		NBLST3	IKBKG	GHR
									NFKBIA	PTGER3	EFNA3	SMAD4		CD246	NFKBIA	LEPR
									NFKB1	PTGFR	EFNA4	SMAD3		CLAPO	NFKB1	MPL
									RELA	BDKRB1	EFNA5	MAP3K7		MPPH	RELA	PRLR
									PTPN13	BDKRB2	EGFR	NLK		FRAP	PTPN13	EGFR
									GADD45A	TACR1	ERBB2	MYC		PS6K	GADD45A	PDGFRA
									GADD45B	TACR2	ERBB3	JUN		IKBKA	GADD45B	PDGFRB
									GADD45G	TACR3	ERBB4	FOSL1		IFG	GADD45G	JAK1
									TRAF1	TBXA2R	FGFR1	CCND1		CD119	TRAF1	JAK2
									BCL2A1	TRHR	FGFR2	CCND2		AIIDE	BCL2A1	JAK3
									ATM	CCKAR	FGFR3	CCND3		CANDF7	ATM	TYK2
									PIDD1	CCKBR	FGFR4	CCN4		BACTS1	PIDD1	STAT1
									TP53AIP1	CXCR4	NGFR	PPARD		MGC:3310	TP53AIP1	STAT2
									BBC3	GNAQ	NTRK1	MMP7		NF-ATC	BBC3	STAT3
									PMAIP1	GNA11	NTRK2	PSEN1		CD289	PMAIP1	STAT4
									CASP2	GNA14	INSR	PRKACA		MyD88-4	CASP2	STAT5A
									NGF	GNA15	IGF1R	PRKACB		EDAID2	NGF	STAT5B
									NTRK1	EGF	PDGFRA	PRKACG		CVID12	NTRK1	STAT6
									IL3	PDGFA	PDGFRB	TP53		B7-H	IL3	CISH
									IL3RA	PDGFB	CSF1R	SIAH1		IMD68	IL3RA	SOCS1
									CSF2RB	PDGFC	KIT	CACYBP		IIAE6	CSF2RB	SOCS2
									PIK3CA	PDGFD	FLT3	SKP1		CLOVE	PIK3CA	SOCS3
									PIK3CD	FGF1	FLT1	TBL1X		CWS5	PIK3CD	SOCS4
									PIK3CB	FGF2	FLT4	TBL1Y		MCAP	PIK3CB	SOCS5
									PIK3R1	FGF3	KDR	TBL1XR1		MCM	PIK3R1	SOCS7
									PIK3R2	FGF4	MET	BTRC		MCMTC	PIK3R2	SOCS6
									PIK3R3	FGF17	TEK	FBXW11		PI3K	PIK3R3	BCL2
									PDPK1	FGF6	EPHA2	CUL1		PI3K-alpha	PDPK1	MCL1
									AKT1	FGF7	GRB2	RBX1		p110-alpha	AKT1	BCL2L1
									AKT2	FGF8	SOS1	GPC4		MPPH2	AKT2	PIM1
									AKT3	FGF9	SOS2	ROR1		FRAP1	AKT3	MYC
									HRAS	FGF10	HRAS	ROR2		S6K	HRAS	CCND1
									KRAS	FGF16	KRAS	RYK		IKK-alpha	KRAS	CCND2
									NRAS	FGF5	NRAS	VANGL2		IFI	NRAS	CCND3
									RAF1	FGF18	RRAS	VANGL1		IFNGR	RAF1	CDKN1A
									MAP2K1	FGF20	RRAS2	PRICKLE1		JAK1A	MAP2K1	AOX1
									MAP2K2	FGF22	MRAS	PRICKLE2		IMD31A	MAP2K2	GFAP
									MAPK1	FGF19	ARAF	PRICKLE4		Mal	MAPK1	STAM2
									MAPK3	FGF21	BRAF	PRICKLE3		RNF85	MAPK3	STAM
										FGF23	RAF1	INVS		NF-ATc1.2		PTPN2
										VEGFA	MAP2K1	DAAM1		TICAM-2		PTPN6
										VEGFB	MAP2K2	DAAM2		IKBA		IRF9
										VEGFC	LAMTOR3	RHOA		EBP-1		CREBBP
										VEGFD	MAPK1	ROCK2		B7H1		EP300
										NGF	MAPK3	RAC1		MYD88D		PIAS1
										HGF	MKNK1	RAC2		MyD88-3		PIAS2
										MST1	MKNK2	RAC3		PKB-GAMMA		PIAS3
										GDNF	RPS6KA3	MAPK8		PKBG		PIAS4
										EGFR	RPS6KA1	MAPK10		PRKBG		FHL1
										ERBB2	RPS6KA2	MAPK9		RAC-PK-gamma		PTPN11
										ERBB3	RPS6KA6	PLCB1		RAC-gamma		GRB2
										ERBB4	ATF4	PLCB2		STK-2		SOS1
										PDGFRA	ELK1	PLCB3		S6K-beta-1		SOS2
										PDGFRB	ELK4	PLCB4		S6K1		HRAS
										FGFR1	MYC	CAMK2A		STK14A		RAF1
										FGFR2	SRF	CAMK2D		p70_S6KA		PIK3CA
										FGFR3	FOS	CAMK2B		p70(S6K)-alpha		PIK3CD
										FGFR4	MAPT	CAMK2G		p70-S6K		PIK3CB
										FLT1	STMN1	PPP3CA		p70-alpha		PIK3R1
										FLT4	PLA2G4E	PPP3CB		IKK1		PIK3R2
										KDR	PLA2G4A	PPP3CC		IMD69		PIK3R3
										NTRK1	JMJD7-PLA2G4B	PPP3R1		IMD27A		AKT1
										NTRK2	PLA2G4B	PPP3R2		JAK1B		AKT2
										NTRK3	PLA2G4C	PRKCA		IMD31B		AKT3
										MET	PLA2G4D	PRKCB		MyD88-2		MTOR
										MST1R	PLA2G4F	PRKCG		NFAT2
										RET	TNF	NFATC1		STAT91
										IGH	IL1A	NFATC2		TIRAP3
										PLCD1	IL1B	NFATC3		MAD-3
										PLCD3	TGFB1	NFATC4		KBF1
										PLCD4	TGFB2			PD-L1
										PLCB1	TGFB3			NF-kappabeta
										PLCB2	TNFRSF1A			PRVTIRB
										PLCB3	IL1R1			NFKB-p105
										PLCB4	IL1RAP			IKKA
										PLCG1	TGFBR1			TCF16
										PLCG2	TGFBR2			IMD27B
										PLCE1	FASLG			JTK3
										PLCZ1	FAS			IMD31C
										ITPR1	CD14			wyatt
										ITPR2	RAC1			NFKBIKA
										ITPR3	RAC2			NFATc
										CD38	RAC3			ISGF-3
										TPCN1	CDC42			TIRP
										TPCN2	TRADD			NFKBI
										MCOLN1	CASP3			NF-kB
										MCOLN2	TRAF2			PDCD1L1
										MCOLN3	DAXX			NF-kappaB
										SPHK1	MYD88			TICAM-1
										SPHK2	IRAK1			NFKB-p50
										MCU	IRAK4			NFkappaB
										VDAC1	TRAF6			TRAM
										VDAC2	GADD45A			NF-kappa-B1
										VDAC3	GADD45B			NF-kB1
										SLC25A4	GADD45G			PDCD1LG1
										SLC25A5	TAB1			PDL1
										SLC25A6	TAB2			TRIF
										SLC25A31	ECSIT			hPD-L1
										PPIF	MAP4K3
										TNNC1	MAP4K4
										TNNC2	MAP4K1
										CALML3	PAK1
										CALM2	PAK2
										CALM3	STK4
										CALM1	STK3
										CALML6	MAP4K2
										CALML5	MAP3K8
										CALML4	MAP3K1
										PHKG1	MAP3K11
										PHKG2	MAP3K2
										PHKB	MAP3K3
										PHKA2	MAP3K13
										PHKA1	MAP3K12
										MYLK	MAP3K20
										MYLK2	MAP3K6
										MYLK3	MAP3K5
										MYLK4	MAP3K7
										CAMK1D	MAP3K4
										CAMK1G	TAOK2
										CAMK1	TAOK3
										CAMK2A	TAOK1
										CAMK2D	MAP2K4
										CAMK2B	MAP2K7
										CAMK2G	MAP2K3
										CAMK4	MAP2K6
										PPP3CA	MAPK8IP1
										PPP3CB	MAPK8IP2
										PPP3CC	MAPK8IP3
										PPP3R1	FLNA
										PPP3R2	FLNC
										NOS1	FLNB
										NOS2	CRK
										NOS3	CRKL
										PDE1A	ARRB1
										PDE1B	ARRB2
										PDE1C	MAPK8
										PTK2B	MAPK10
										ITPKB	MAPK9
										ITPKA	MAPK11
										ITPKC	MAPK12
										PRKCA	MAPK13
										PRKCB	MAPK14
										PRKCG	MAPKAPK5
											MAPKAPK2
											MAPKAPK3
											RPS6KA5
											RPS6KA4
											CDC25B
											NFATC1
											NFATC3
											JUN
											JUND
											ATF2
											TP53
											DDIT3
											MAX
											MEF2C
											HSPB1
											AKT1
											AKT2
											AKT3
											PPM1A
											PTPRR
											PTPN5
											PTPN7
											DUSP1
											DUSP4
											DUSP2
											DUSP7
											DUSP8
											DUSP5
											DUSP16
											DUSP6
											DUSP9
											DUSP10
											DUSP3
											PPP5C
											PPM1B
											HSPA8
											HSPA1A
											HSPA2
											HSPA1L
											HSPA1B
											HSPA6
											MECOM
											MAP2K5
											MAPK7
											NR4A1
											MAP3K14
											CHUK
											IKBKB
											IKBKG
											NLK
											NFKB1
											NFKB2
											RELA
											RELB
